# Supplementary material for: Sustainable Biocatalytic System for the Enzymatic Epoxidation of Waste Cooking Oil
Source: Materials (Basel). 2024 Sep 14;17(18):4518. doi: 10.3390/ma17184518 (PMC11433602; doi:10.3390/ma17184518)
Supplement: Supplementary file 1 [file materials-17-04518-s001.zip]

Archive with 1 entries (1 files):
- materials-3160254-supplementary.pdf
